# Supplementary material for: Genomic Analysis of Response to Neoadjuvant Chemotherapy in Esophageal Adenocarcinoma
Source: Cancers (Basel). 2021 Jul 6;13(14):3394. doi: 10.3390/cancers13143394 (PMC8308111; doi:10.3390/cancers13143394)
Supplement: Supplementary file 1 [file cancers-13-03394-s001.zip › Supplementary Files/Supplementary Tables.xlsx]

## Sheet: S1
Supplemental Table S1: Clinical characteristics of the esophageal adenocarcinoma patients - patients excluded due to microsatellite instability are red.
Patient ID	Age	Gender	cT Stage	cN Stage	Tumour Location	Treatment Regimen	No. of Neoadjuvant Chemocycles	Signet Ring Histology	Grade	ypT Stage	ypN Stage	ypM Stage	NAC Response	Alive	Overall Survival (Weeks)	Clinical Stage
Patient 1	58	male	T3	N1	Oesophagus	ECX	3	no	poor	T3	N2	M0	NonResponders	0	148.571	3
Patient 2	66.2	male	T2	N0	Oesophagus	ECX	3	no	moderate/well	T3	N2	M0	NonResponders	1	197.857	2b
Patient 3	77.9	male	T3	N1	Oesophagus	ECX	3	NA	moderate_to_poor	T3	N2	M0	NonResponders	1	120.143	3
Patient 4	50.3	female	T2	N1	Oesophagus	ECX	3	NA	poor	T2	N3	M0	NonResponders	0	24.1429	3
Patient 5	74.6	male	T2	N2	GOJ	ECX	3	no	moderate_to_poor	T1	N0	M0	NonResponders	1	158.286	4a
Patient 6	72	male	T2	N0	Oesophagus	ECX	3	no	moderate/well	T1	N0	M0	Responders	0	153.857	2b
Patient 7	47.5	female	T3	N1	Oesophagus	ECX	3	no	moderate/well	T3	N0	M0	NonResponders	1	147.286	3
Patient 8	66.8	male	T3	N2	GOJ	CF	2	yes	poor	T3	N2	M0	NonResponders	1	122.857	4a
Patient 9	73	male	T3	N2	GOJ	ECX	3	no	poor	T4	N2	M0	NonResponders	0	204.429	4a
Patient 10	53.1	male	T3	N1	GOJ	LEO	3	no	moderate/well	T3	N1	M0	NonResponders	1	332.143	3
Patient 11	75.7	male	T3	N1	GOJ	ECX	2	no	moderate_to_poor	T4	N2	M0	NonResponders	0	58.1429	3
Patient 12	72.4	male	T2	N1	GOJ	ECX	3	no	moderate/well	T1	N0	NA	NonResponders	1	198.857	3
Patient 13	59.3	male	T3	N3	Oesophagus	CarboTaxol	5	no	NA	T0	N0	M0	Responders	1	291.143	4a
Patient 14	72.7	male	T3	N0	Oesophagus	ECX	3	no	poor	T3	N3	M1	NonResponders	0	16.5714	3
Patient 15	44	female	T3	N1	GOJ	ECX	3	no	moderate/well	T2	N0	M0	NonResponders	1	287.143	3
Patient 16	58.3	male	T3	N1	Oesophagus	ECX	3	no	moderate_to_poor	T4	N3	M1	NonResponders	0	29	3
Patient 17	50.2	male	T3	N3	Oesophagus	ECX	3	no	moderate/well	T3	N3	M0	NonResponders	0	37.2857	4a
Patient 18	66.3	male	T3	N1	GOJ	ECX	3	no	poor	T3	N3	M0	NonResponders	0	36.4286	3
Patient 19	60.4	male	T3	N1	GOJ	ECX+Bevacizumab	3	no	moderate/well	T3	N2	M0	NonResponders	0	47.5714	3
Patient 20	51.9	male	T3	N1	Oesophagus	ECX+Bevacizumab	3	no	moderate/well	T2	N1	M0	NonResponders	0	6.42857	3
Patient 21	79.1	female	T3	N0	Oesophagus	ECX	2	no	moderate_to_poor	T3	N1	M0	NonResponders	1	308.571	3
Patient 22	67.2	male	T3	N1	GOJ	ECarboX	6	no	NA	T0	N0	M0	Responders	1	143.286	3
Patient 23	66.9	male	T3	N1	Oesophagus	ECX	3	no	poor	T3	N2	NA	NonResponders	1	268.714	3
Patient 24	60.7	male	T4	N0	Oesophagus	ECX	6	no	poor	T3	N0	M0	NonResponders	0	168.714	3
Patient 25	61.9	male	T3	N1	Oesophagus	ECX	3	no	poor	T3	N2	NA	NonResponders	0	90.5714	3
Patient 26	55.4	male	T3	N1	Oesophagus	ECX	3	no	moderate_to_poor	T4	N2	M0	NonResponders	0	46.1429	3
Patient 27	75.5	male	T2	N1	GOJ	ECX	3	no	moderate/well	T1	N0	M0	NonResponders	0	91.1429	3
Patient 28	66.3	male	T3	N0	GOJ	ECX	3	no	moderate_to_poor	T0	N2	NA	NonResponders	1	255	3
Patient 29	69.9	male	T3	N1	GOJ	ECX	2	no	moderate/well	T3	N0	M0	NonResponders	0	245.714	3
Patient 30	50.9	male	T3	N1	GOJ	ECX	3	no	moderate_to_poor	T3	N3	M1	NonResponders	0	52.4286	3
Patient 31	63.1	male	T3	N1	Oesophagus	EOX	3	no	moderate_to_poor	T1	N0	M0	Responders	1	86.8571	3
Patient 32	76.3	male	T3	N1	Oesophagus	ECX	3	no	poor	T2	N0	M0	NonResponders	1	199.143	3
Patient 33	51.5	male	T3	N0	GOJ	NA	NA	no	moderate_to_poor	T4	N1	M0	NonResponders	0	102.143	3
Patient 34	60.6	male	T3	N0	GOJ	NA	6	no	moderate/well	T3	N2	M0	NonResponders	0	133.286	3
Patient 35	56.6	male	T3	N2	GOJ	NA	NA	no	moderate/well	T3	N3	M0	NonResponders	0	185.857	4a
Patient 36	75.8	male	T3	N1	GOJ	ECX	3	no	moderate/well	T3	N1	M0	NonResponders	0	147	3
Patient 37	68.8	female	T3	N1	Oesophagus	ECX	3	no	moderate/well	T3	N3	M0	NonResponders	0	69.7143	3
Patient 38	59.2	male	T4	N1	GOJ	ECX	3	no	moderate/well	T4	N1	M0	NonResponders	0	47	3
Patient 39	72.4	male	T3	N1	Oesophagus	EOX	3	yes	moderate_to_poor	T3	N1	M0	Responders	1	62	3
Patient 40	73.4	male	T3	N2	GOJ	ECF	3	no	poor	T2	N2	M0	Responders	1	202	4a
Patient 41	67.5	male	T3	N2	Oesophagus	ECX	2	no	moderate_to_poor	T3	N2	M0	NonResponders	0	73.1429	4a
Patient 42	65	male	T3	N0	Oesophagus	ECX	3	no	NA	T0	N0	NA	Responders	1	263.143	3
Patient 43	48.8	male	T3	N1	GOJ	CX	4	no	NA	T0	N0	M0	Responders	1	200.143	3
Patient 44	57	male	T3	N2	GOJ	ECX	3	no	NA	T0	N0	M0	Responders	1	227.286	4a
Patient 45	60.7	male	T3	N1	Oesophagus	CROSS	4	yes	poor	T1	N1	M0	Responders	1	187.571	3
Patient 46	57.9	male	T3	N0	GOJ	CAPOX	3	yes	poor	T3	N0	M0	Responders	1	162	3
Patient 47	62.2	male	T3	N2	GOJ	CF	NA	no	NA	T0	N0	M0	Responders	0	47.5714	4a
Patient 48	76.8	female	T4	N0	Oesophagus	ECX	1	no	NA	T0	NA	M0	Responders	1	223.857	3
Patient 49	70.6	male	T3	N0	Oesophagus	EOX	3	NA	moderate/well	T3	NA	M0	NonResponders	1	55.1429	3
Patient 50	61	male	T3	N1	Oesophagus	ECOx	7	no	moderate_to_poor	T3	N2	M0	NonResponders	0	36.5714	3
Patient 51	48.1	male	T3	N2	Oesophagus	NA	5	NA	moderate/well	T0	N0	M0	Responders	1	97.7143	4a
Patient 52	70.7	male	T2	N1	Oesophagus	ECX	3	NA	moderate/well	T1	NA	M0	Responders	1	160.286	3
Patient 53	53.6	male	T2	N1	GOJ	CarboTaxol	5	no	NA	T0	N0	M0	Responders	1	9.85714	3
Patient 54	65.2	male	NA	N0	GOJ	ECX	3	no	NA	T0	N0	M0	Responders	1	102	NA
Patient 55	66.5	male	T3	N1	GOJ	ECX	3	no	moderate/well	T3	N1	M0	Responders	1	225.143	3
Patient 56	72.6	male	T2	N0	Oesophagus	ECX	3	NA	NA	T0	NA	M0	Responders	1	99.8571	2b
Patient 57	58.4	male	T3	N1	GOJ	CX	4	no	NA	T0	N0	M0	Responders	0	73.1429	3
Patient 58	63.6	male	T3	N1	GOJ	EOX	3	NA	moderate/well	T1	N0	M0	Responders	NA	NA	3
Patient 59	64.3	male	T3	N2	GOJ	CX	NA	no	NA	T0	N0	M0	Responders	1	54	4a
Patient 60	70	male	T3	N2	GOJ	ECX	3	no	moderate_to_poor	T3	N2	M0	Responders	0	341.286	4a
Patient 61	56.6	male	T3	N0	GOJ	CROSS	5	no	NA	T0	N0	M0	Responders	1	58.1429	3
Patient 62	72.7	female	T2	NA	GOJ	ECX	3	no	NA	T0	N0	M0	Responders	1	93.4286	NA
Patient 63	44.8	male	T3	N1	GOJ	CX	4	no	NA	T0	N1	M0	Responders	1	72.1429	3
Patient 64	65	male	T1	N1	Oesophagus	ECX	3	NA	NA	T0	NA	M0	Responders	1	199.857	2a
Patient 65	71.9	male	T3	N1	GOJ	ECX	3	yes	poor	T3	N0	M0	NonResponders	0	317.143	3
Alive: 0 = Dead; 1 = Alive; NA = Data not available
Treatment regimens: CarboTaxol – Carboplatin+Paclitaxel; CF – Cisplatin+5-Fluorouracil; CX – Cisplatin+Capecitabine; CROSS – Carboplatin+Paclitaxel with concurrent radiotherapy 41.4Gy; ECarboX – Epirubicin+Carboplatin+Capecitabine; ECF – Epirubicin+Cisplatin+5-fluorouracil; ECOx – Epirubicin+Cisplatin+Oxaliplatin; ECX – Epirubicin+Cisplatin+Capecitabine; EOX – Epirubicin+Oxaliplatin+Capecitabine;…

## Sheet: S2
Supplemental Table S2: Chromosomal changes at arm level detected by GISTIC2.0 in non-responders
Chromosome Arm	# Genes	Amp frequency	Amp frequency score	Amp z-score	Amp q-value	Del frequency	Del frequency score	Del z-score	Del q-value
1p	2121	0.06	0.07	-0.755	0.998	0.22	0.24	2.14	0.0383
1q	1955	0.14	0.15	0.382	0.998	0.08	0.1	-0.539	0.854
2p	924	0.06	0.06	-2.03	0.998	0.08	0.09	-1.66	0.978
2q	1556	0.03	0.03	-1.92	0.998	0.14	0.14	-0.243	0.745
3p	1062	0	0	-2.19	0.998	0.44	0.44	3.82	0.000299
3q	1139	0.03	0.04	-2	0.998	0.25	0.26	1.05	0.247
4p	489	0	0	-2.41	0.998	0.47	0.47	3.37	0.0015
4q	1049	0.03	0.06	-1.41	0.998	0.53	0.54	5.22	1.83e-06
5p	270	0.14	0.19	-0.679	0.998	0.28	0.32	0.934	0.259
5q	1427	0.03	0.05	-1.4	0.998	0.44	0.46	4.6	1.61e-05
6p	1173	0	0	-2.48	0.998	0.25	0.25	1	0.247
6q	839	0	0	-2.62	0.998	0.28	0.28	1.01	0.247
7p	641	0.17	0.19	-0.398	0.998	0.14	0.17	-0.746	0.908
7q	1277	0.11	0.14	-0.562	0.998	0.19	0.22	0.606	0.376
8p	580	0.06	0.08	-1.69	0.998	0.33	0.35	1.74	0.0817
8q	859	0.11	0.12	-1.29	0.998	0.06	0.06	-2.03	0.979
9p	422	0.03	0.06	-1.83	0.998	0.5	0.51	3.82	0.000299
9q	1113	0.03	0.05	-1.72	0.998	0.39	0.4	3.18	0.00271
10p	409	0.06	0.08	-1.87	0.998	0.31	0.32	1.14	0.231
10q	1268	0.03	0.04	-1.75	0.998	0.33	0.34	2.54	0.017
11p	862	0	0	-2.85	0.998	0.14	0.14	-1.02	0.939
11q	1515	0	0	-2.36	0.998	0.19	0.19	0.55	0.388
12p	575	0.03	0.04	-2.3	0.998	0.28	0.29	0.813	0.297
12q	1447	0	0	-2.32	0.998	0.25	0.25	1.36	0.165
13q	654	0.08	0.1	-1.68	0.998	0.14	0.15	-0.979	0.939
14q	1341	0	0	-2.46	0.998	0.19	0.19	0.337	0.475
15q	1355	0.06	0.08	-1.22	0.998	0.31	0.32	2.34	0.0255
16p	872	0.11	0.17	-0.486	0.998	0.33	0.38	2.35	0.0255
16q	702	0.03	0.04	-2.1	0.998	0.33	0.34	1.77	0.0804
17p	683	0.03	0.06	-1.69	0.998	0.5	0.51	4.2	7.78e-05
17q	1592	0.11	0.14	-0.257	0.998	0.19	0.22	0.992	0.247
18p	143	0.11	0.17	-0.932	0.998	0.36	0.41	1.9	0.0637
18q	446	0.03	0.07	-1.46	0.998	0.61	0.63	5.44	1.06e-06
19p	995	0.17	0.24	0.527	0.998	0.31	0.37	2.32	0.0255
19q	1709	0.17	0.23	1.21	0.998	0.28	0.33	2.89	0.00651
20p	355	0.22	0.24	-0.019	0.998	0.08	0.11	-1.68	0.978
20q	753	0.31	0.32	1.53	0.998	0.06	0.08	-1.65	0.978
21p	13	0.03	0.07	-1.66	0.998	0.61	0.63	4.81	1.01e-05
21q	509	0.03	0.06	-1.61	0.998	0.56	0.57	4.74	1.07e-05
22q	921	0.03	0.06	-1.56	0.998	0.5	0.51	4.57	1.61e-05

## Sheet: S3
Supplemental Table S3: Chromosomal changes at arm level detected by GISTIC2.0 in responders
Chromosome Arm	# Genes	Amp frequency	Amp frequency score	Amp z-score	Amp q-value	Del frequency	Del frequency score	Del z-score	Del q-value
1p	2121	0	0	-1.31	0.988	0.26	0.26	3.45	0.00211
1q	1955	0.11	0.13	0.545	0.988	0.15	0.17	1.16	0.282
2p	924	0.07	0.09	-1.39	0.988	0.15	0.16	-0.547	0.809
2q	1556	0.04	0.04	-1.32	0.988	0.15	0.15	0.229	0.54
3p	1062	0	0	-1.87	0.988	0.44	0.44	3.38	0.00211
3q	1139	0	0	-2.11	0.988	0.26	0.26	1.04	0.296
4p	489	0.04	0.08	-1.44	0.988	0.52	0.54	3.41	0.00211
4q	1049	0	0	-1.75	0.988	0.52	0.52	4.33	0.000149
5p	270	0.11	0.16	-1.12	0.988	0.3	0.33	0.673	0.397
5q	1427	0.07	0.11	-0.481	0.988	0.33	0.36	2.9	0.00824
6p	1173	0.11	0.14	-0.513	0.988	0.19	0.21	0.386	0.5
6q	839	0.15	0.19	-0.252	0.988	0.22	0.26	0.561	0.426
7p	641	0.3	0.31	0.893	0.988	0.04	0.05	-1.86	0.972
7q	1277	0.19	0.23	0.753	0.988	0.19	0.23	0.753	0.393
8p	580	0.07	0.11	-1.28	0.988	0.33	0.36	1.41	0.213
8q	859	0.19	0.2	-0.133	0.988	0.07	0.09	-1.38	0.964
9p	422	0.04	0.06	-1.87	0.988	0.37	0.38	1.5	0.192
9q	1113	0.04	0.05	-1.55	0.988	0.26	0.27	1.11	0.282
10p	409	0.19	0.25	-0.0787	0.988	0.26	0.32	0.649	0.397
10q	1268	0.07	0.1	-0.895	0.988	0.22	0.24	0.958	0.307
11p	862	0.11	0.14	-0.854	0.988	0.19	0.21	-0.0267	0.619
11q	1515	0.04	0.04	-1.41	0.988	0.11	0.12	-0.397	0.77
12p	575	0.07	0.09	-1.72	0.988	0.15	0.16	-0.941	0.918
12q	1447	0.07	0.09	-0.843	0.988	0.15	0.16	0.145	0.553
13q	654	0.11	0.14	-0.97	0.988	0.22	0.25	0.206	0.54
14q	1341	0.04	0.05	-1.28	0.988	0.3	0.31	2.04	0.0635
15q	1355	0.04	0.05	-1.4	0.988	0.22	0.23	0.997	0.304
16p	872	0	0	-2.24	0.988	0.3	0.3	1.11	0.282
16q	702	0	0	-2.1	0.988	0.44	0.44	2.69	0.0141
17p	683	0	0	-2.04	0.988	0.48	0.48	3.12	0.00454
17q	1592	0.04	0.04	-1.28	0.988	0.15	0.15	0.288	0.533
18p	143	0.15	0.27	-0.161	0.988	0.44	0.52	2.51	0.0219
18q	446	0.04	0.09	-1.24	0.988	0.59	0.62	4.24	0.000149
19p	995	0.07	0.11	-0.914	0.988	0.33	0.36	2.05	0.0635
19q	1709	0.11	0.13	0.117	0.988	0.15	0.17	0.662	0.397
20p	355	0.37	0.38	1.4	0.988	0.04	0.06	-1.91	0.972
20q	753	0.48	0.5	3.41	0.0129	0.04	0.07	-1.35	0.964
21p	13	0	0	-1.96	0.988	0.67	0.67	4.17	0.000149
21q	509	0	0	-1.81	0.988	0.63	0.63	4.6	8.26e-05
22q	921	0	0	-2.21	0.988	0.3	0.3	1.18	0.282

## Sheet: S4
Supplemental Table S4: Recurrently amplified peaks in responders
cytoband	1p36.33	1q23.3	1q44	6p21.1	7p14.1	7q21.2	8p23.1	9p13.2	11q13.2	14q11.2	17q12	17q24.3	19q12
q value	0.053463	0.086287	0.092168	0.013174	0.020799	0.020799	0.099085	0.012965	0.0046982	0.00073073	2.9569e-07	0.05749	0.026529
wide peak boundaries	chr1:1-235843	chr1:160680002-161310000	chr1:239520002-249250621	chr6:41510002-41640000	chr7:38294921-38380000	chr7:88050002-93790000	chr8:10630002-11826965	chr9:33230002-36640000	chr11:67320002-67740000	chr14:22610002-22970000	chr17:37790002-37980000	chr17:70360002-70490000	chr19:29830002-34200000
genes in wide peak	hsa-mir-1302-2	APOA2	hsa-mir-3124	MDFI	TARP	hsa-mir-489	hsa-mir-598	ANXA2P2	ALDH3B2	DAD1	ERBB2	LOC100499467	CCNE1
	OR4F5	CD48	hsa-mir-3123	FOXP4		hsa-mir-1285-1	hsa-mir-1322	NUDT2	GSTP1		GRB7		CEBPA
	FAM138F	FCER1G	ADSS	MIR4641		CALCR	BLK	AQP3	NDUFV1		PNMT		CEBPG
	FAM138A	LY9	CHML			KRIT1	CTSB	AQP7	ACY3		TCAP		LRP3
	WASH7P	MPZ	CHRM3			CDK6	FDFT1	BAG1	NUDT8		STARD3		PEPD
	LOC729737	NDUFS2	FH			CYP51A1	GATA4	CA9	TBX10		IKZF3		URI1
	DDX11L1	NIT1	HNRNPU			GNG11	PINX1	CCIN	DOC2GP		PPP1R1B		PDCD5
		PFDN2	RGS7			GNGT1	MTMR9	CD72	FAM86C2P		MIEN1		ZNF536
		PPOX	ZNF124			PEX1	FAM167A	CLTA			PGAP3		POP4
		SDHC	KMO			CDK14	SLC35G5	CNTFR			MIR4728		SLC7A9
		USF1	EXO1			MTERF	LINC00208	FANCG					ZNF507
		B4GALT3	CEP170			TFPI2	C8orf12	GALT					GPATCH1
		DEDD	AKT3			FZD1	TDH	IL11RA					SLC7A10
		ADAMTS4	ZNF238			CLDN12	NEIL2	NFX1					TSHZ3
		NR1I3	SDCCAG8			AKAP9	XKR6	NPR2					CHST8
		USP21	OPN3			BET1	MIR598	PRSS3					PLEKHF1
		F11R	TRIM58			STEAP1	MIR1322	RMRP					LOC80054
		UFC1	AHCTF1			ANKIB1		CCL19					C19orf12
		CD244	OR1C1			SAMD9		CCL21					ANKRD27
		ITLN1	OR2M4			CCDC132		TESK1					CEP89
		SLAMF7	OR2L2			GATAD1		TLN1					RHPN2
		PVRL4	OR2L1P			C7orf63		TPM2					C19orf40
		TOMM40L	OR2T1			RBM48		VCP					TDRD12
		KLHDC9	PPPDE1			MGC16142		RECK					DKFZp566F0947
		ITLN2	SCCPDH			GTPBP10		RGP1					WDR88
		ARHGAP30	KIF26B			SAMD9L		MELK					DPY19L3
		PCP4L1	ZNF692			C7orf62		RUSC2					LOC284395
		TSTD1	FMN2			ZNF804B		GNE					VSTM2B
			ZNF695			HEPACAM2		SIGMAR1					RGS9BP
			TFB2M			FAM133B		CREB3					NUDT19
			GREM2			STEAP2		UNC13B					LOC400684
			SMYD3			LRRD1		CCL27					THEG5
			ZNF669			DPY19L2P4		PTENP1
			ZNF672			MIR489		DCTN3
			SH3BP5L			MIR653		KIAA1045
			OR2G3			LOC728066		DNAJB5
			OR2G2			MIR4652		DCAF12
			OR2C3					SPAG8
			EFCAB2					DNAI1
			ZNF496					SIT1
			ZNF670					SPINK4
			NLRP3					STOML2
			FAM36A					UBAP1
			OR2M5					CHMP5
			OR2M3					TMEM8B
			OR2T12					UBE2R2
			OR14C36					UBAP2
			OR2T34					OR2S2
			OR2T10					KIAA1161
			OR2T4					GBA2
			OR2T11					NOL6
			OR2B11					FAM214B
			WDR64					HINT2
			C1orf150					C9orf24
			LOC148824					PIGO
			LOC149134					C9orf100
			CNST					FP588
			PLD5					ARID3C
			C1orf100					C9orf23
			OR2T6					C9orf131
			LOC255654					RNF38
			C1orf101					GLIPR2
			PGBD2					LOC158376
			OR2L13					ATP8B5P
			OR14A16					C9orf25
			HNRNPU-AS1					CCDC107
			VN1R5					FAM205A
			LOC339529					KIF24
			OR6F1					ENHO
			OR2W3					FAM205B
			OR2T8					C9orf128
			OR2T3					OR13J1
			OR2T29					LOC415056
			C1orf229					SUGT1P1
			OR2M1P					ANKRD18B
			OR11L1					HRCT1
			OR2L8					MSMP
			OR2AK2					FAM166B
			OR2L3					SNORD121A
			OR2M2					SNORD121B
			OR2T33					MIR4667
			OR2M7
			OR2G6
			OR2T2
			OR2T5
			OR14I1
			OR2T27
			OR2T35
			MAP1LC3C
			OR2W5
			OR13G1
			RPS7P5
			LOC646627
			LOC731275
			MIR3123
			MIR3124
			MIR3916
			ZNF670-ZNF695
			MIR4677

## Sheet: S5
Supplemental Table S5: Recurrently amplified peaks in non-responders
cytoband	3q26.2	6p21.1	6p21.32	6p21.33	6q23.3	7p11.2	7q21.2	8p23.1	8q24.21	10q22.2	11q13.3	12p12.1	12q14.3	12q15	17q21.2	18q11.2	18q11.2	20q13.33
q value	0.010189	0.017998	0.029008	0.013937	0.085077	0.017998	0.0064905	0.017998	0.0066019	0.071273	1.3946e-05	3.463e-05	0.0077078	0.0011315	8.5693e-06	8.5693e-06	5.506e-05	0.061853
residual q value	0.010189	0.017998	0.061231	0.024404	0.085077	0.017998	0.0064905	0.017998	0.0066019	0.071273	1.3946e-05	3.463e-05	0.012698	0.0018308	8.5693e-06	0.00025512	0.084288	0.061853
wide peak boundaries	chr3:168440002-170620000	chr6:42790002-43950000	chr6:32613886-32614705	chr6:31305985-31310234	chr6:134970002-138670000	chr7:54980002-55320000	chr7:91680002-93190000	chr8:10730002-11830000	chr8:119630002-131390000	chr10:75430002-75790000	chr11:69330002-69530000	chr12:25340002-26090000	chr12:65100002-66470000	chr12:69860002-71130000	chr17:38230002-38710000	chr18:18920002-20020000	chr18:20380002-20890000	chr20:50820002-63025520
genes in wide peak	MECOM	MEA1	[HLA-DQA1]	[HLA-B]	hsa-mir-548a-2	EGFR	hsa-mir-489	hsa-mir-598	hsa-mir-1208	CAMK2G	CCND1	hsa-mir-4302	GNS	CNOT2	CDC6	hsa-mir-1-2	RBBP8	hsa-mir-647
	CLDN11	PEX6			IFNGR1		hsa-mir-1285-1	BLK	hsa-mir-1207	PLAU	FGF19	KRAS	HMGA2	PTPRB	IGFBP4	hsa-mir-320c-1	TMEM241	hsa-mir-4326
	PRKCI	POLH			MAP3K5		CALCR	CTSB	hsa-mir-1205	VCL	ORAOV1	CASC1	WIF1	PTPRR	RARA	GATA6	CABLES1	hsa-mir-124-3
	SKIL	PPP2R5D			MYB		KRIT1	FDFT1	hsa-mir-1204	NDST2		LYRM5	TBC1D30	CCT2	THRA	SNRPD1	MIR4741	hsa-mir-133a-2
	TERC	PTK7			PEX7		CDK6	GATA4	hsa-mir-548d-1	SEC24C		IFLTD1	LEMD3	FRS2	TOP2A	MIB1		hsa-mir-3195
	SEC62	SRF			TNFAIP3		CYP51A1	MTMR9	ANXA13	KIAA0913		MIR4302	RPSAP52	KCNMB4	NR1D1	CTAGE1		hsa-mir-1257
	GPR160	VEGFA			MAP7		PEX1	FAM167A	HAS2	CHCHD1			MSRB3	RAB3IP	CASC3	GREB1L		hsa-mir-646
	MYNN	POLR1C			BCLAF1		AKAP9	SLC35G5	MYC	FUT11			FLJ41278	BEST3	RAPGEFL1	ESCO1		hsa-mir-298
	EIF5A2	MAD2L1BP			HBS1L		ANKIB1	LINC00208	NDUFB9	C10orf55				LRRC10	TNS4	ABHD3		hsa-mir-4325
	SLC7A14	CUL7			PDE7B		SAMD9	C8orf12	NOV	AGAP5				MIR3913-2	GJD3	MIR1-2		ATP5E
	LRRC31	C6orf108			IL20RA		CCDC132	TDH	TNFRSF11B	BMS1P4				MIR3913-1	WIPF2	MIR133A1		BMP7
	PHC3	CNPY3			AHI1		GATAD1	NEIL2	ENPP2	LOC100507331					MSL1	MIR320C1		CDH4
	ARPM1	SLC22A7			KIAA1244		RBM48	XKR6	POU5F1B									CHRNA4
	EGFEM1P	CUL9			PBOV1		MGC16142	MIR598	PVT1									COL9A3
	LRRC34	KIAA0240			PERP		SAMD9L		SNTB1									CSTF1
	RPL22L1	ZNF318			ALDH8A1		HEPACAM2		SQLE									CTSZ
	LRRIQ4	YIPF3			FAM54A		FAM133B		TAF2									CYP24A1
	SAMD7	GNMT			IL22RA2		LRRD1		COL14A1									EDN3
	LOC100128164	MRPL2			OLIG3		MIR489		MTSS1									EEF1A2
		GTPBP2			SLC35D3		MIR653		KIAA0196									GNAS
		MRPS18A			LINC00271		LOC728066		TRIB1									NPBWR2
		XPO5			NHEG1				COLEC10									KCNQ2
		DLK2			MIR3662				RNF139									LAMA5
		TTBK1							ZHX1									MC3R
		RRP36							ZHX2									MYT1
		ABCC10							MTBP									NTSR1
		KLC4							MRPL13									OPRL1
		TJAP1							ATAD2									PCK1
		KLHDC3							ASAP1-IT1									PFDN4
		PTCRA							ASAP1									PPP1R3D
		RSPH9							FAM49B									PSMA7
		LRRC73							TRMT12									PTK6
		RPL7L1							WDYHV1									RPS21
		CRIP3							GSDMC									SRMS
		C6orf226							DEPTOR									AURKA
		LOC100132354							DSCC1									TAF4
									DERL1									TCEA2
									TATDN1									TFAP2C
									C8orf76									TPD52L2
									FAM83A									ZNF217
									WDR67									RAE1
									MAL2									BCAS1
									FBXO32									STX16
									ZNF572									TNFRSF6B
									TMEM65									VAPB
									LOC157381									OSBPL2
									FAM84B									ARFRP1
									FAM91A1									RGS19
									NSMCE2									SYCP2
									KLHL38									TCFL5
									SAMD12									ADRM1
									FER1L6-AS1									OGFR
									SAMD12-AS1									DIDO1
									HAS2-AS1									HRH3
									FER1L6									SPO11
									LOC727677									PRPF6
									LOC728724									SS18L1
									LOC100130231									GTPBP5
									LOC100131726									GMEB2
									MIR1205									SLCO4A1
									MIR1206									STMN3
									MIR1207									SLMO2
									MIR1204									TH1L
									MIR1208									C20orf43
									LOC100507117									RTEL1
									ZHX1-C8ORF76									SOX18
									MIR4663									YTHDF1
									PCAT1									LIME1
																		UCKL1
																		C20orf11
																		PCMTD2
																		C20orf20
																		PPP4R1L
																		RBM38
																		ARFGAP1
																		DOK5
																		SLC2A4RG
																		PMEPA1
																		CASS4
																		RAB22A
																		ZNF512B
																		COL20A1
																		CDH26
																		SLC17A9
																		LOC63930
																		FAM217B
																		C20orf195
																		PPDPF
																		BIRC7
																		NPEPL1
																		DNAJC5
																		TUBB1
																		ZBP1
																		CABLES2
																		ZGPAT
																		PRIC285
																		FAM210B
																		PHACTR3
																		BHLHE23
																		NKAIN4
																		TSHZ2
																		C20orf85
																		ZNF831
																		C20orf166
																		GATA5
																		ZBTB46
																		GCNT7
																		CBLN4
																		CTCFL
																		SAMD10
																		ABHD16B
																		LINC00266-1
																		C20orf151
																		LOC149773
																		GNAS-AS1
																		LSM14B
																		APCDD1L
																		C20orf201
																		FAM209A
																		C20orf166-AS1
																		LINC00176
																		C20orf197
																		LOC284757
																		FAM209B
																		SUMO1P1
																		MIR1-1
																		MIR124-3
																		MIR133A2
																		MIR296
																		MIR647
																		HAR1A
																		HAR1B
																		UCKL1-AS1
																		MIR298
																		MIR941-1
																		MIR941-4
																		MIR941-2
																		MIR941-3
																		LOC100127888
																		DPH3P1
																		LINC00029
																		LOC100144597
																		FLJ16779
																		MIR1914
																		MIR1257
																		MIR4325
																		MIR4326
																		MIR3196
																		MTRNR2L3
																		LOC100505815
																		LOC100506384
																		RTEL1-TNFRSF6B
																		SLMO2-ATP5E
																		STX16-NPEPL1
																		MIR4756
																		MIR4758
																		MIR4532
																		MIR4533
																		MIR5095
																		LOC100652730

## Sheet: S6
Supplemental Table S6: Significant somatic mutation co-occurrences between 76 EAC known drivers in responders
Gene 1	Gene 2	P-Value
GATAD1	CDK6	3.20046e-07
CCNE1	TSHZ3	1.24253e-05
APC	GATA4	0.0307692
EGFR	ARID1B	0.0384615
FBXW7	ARID1B	0.0384615
KDM6A	CHD4	0.0384615
FBXW7	EGFR	0.0384615
RASA1	MAP2K7	0.0384615

## Sheet: S7
Supplemental Table S7: Significant somatic mutation co-occurrences between 76 EAC known drivers in non-responders
Gene 1	Gene 2	P-Value
GATAD1	CDK6	2.39678e-09
GATA6	EGFR	0.00223554
KRAS	CDK6	0.0222879
KRAS	GATAD1	0.0222879
STK11	APC	0.0285714
SMARCA4	CTNNB1	0.0285714
SMAD4	GATA6	0.0318209
RNF43	NAV3	0.0470588
SCN3A	NAV3	0.0470588
MYC	GATA4	0.0492743
SIN3A	EPHA3	0.0571429
CCDC102B	PIK3CA	0.0571429
GPATCH8	PIK3CA	0.0571429
APC	PTEN	0.0571429
STK11	PTEN	0.0571429
CCDC102B	RNF43	0.0571429
SLIT2	SCN3A	0.0571429

## Sheet: S8
Supplemental Table S8: GSEA analysis of cancer hallmark signatures in non-responders
NAME	SIZE	ES	NES	P-Value	FDR q-Value	FWER P-Value	RANK AT MAX	LEADING EDGE
HALLMARK_MYC_TARGETS_V1	199	0.718611	1.98897	0.011976	0.0439707	0.04	4349	tags=65%, list=14%, signal=75%
HALLMARK_UNFOLDED_PROTEIN_RESPONSE	112	0.463509	1.59833	0.0763209	0.487121	0.402	4689	tags=46%, list=15%, signal=53%
HALLMARK_MTORC1_SIGNALING	199	0.475529	1.56657	0.0854369	0.376579	0.441	6499	tags=50%, list=21%, signal=62%
HALLMARK_OXIDATIVE_PHOSPHORYLATION	200	0.509516	1.47179	0.182377	0.460812	0.561	6906	tags=55%, list=22%, signal=70%
HALLMARK_MYC_TARGETS_V2	58	0.514122	1.43639	0.181263	0.432453	0.607	2751	tags=36%, list=9%, signal=40%
HALLMARK_E2F_TARGETS	200	0.40898	1.25786	0.287938	0.704778	0.808	4440	tags=39%, list=14%, signal=45%
HALLMARK_GLYCOLYSIS	200	0.301114	1.21094	0.230104	0.701036	0.845	5777	tags=37%, list=18%, signal=45%
HALLMARK_FATTY_ACID_METABOLISM	158	0.316495	1.19317	0.271881	0.651226	0.859	3204	tags=27%, list=10%, signal=30%
HALLMARK_ADIPOGENESIS	199	0.305119	1.13392	0.311111	0.694604	0.9	6100	tags=37%, list=20%, signal=46%
HALLMARK_XENOBIOTIC_METABOLISM	200	0.270069	1.11835	0.271959	0.656118	0.91	4245	tags=29%, list=14%, signal=33%
HALLMARK_ESTROGEN_RESPONSE_LATE	199	0.265567	1.05914	0.371237	0.707413	0.939	4998	tags=29%, list=16%, signal=34%
HALLMARK_G2M_CHECKPOINT	199	0.301702	1.03222	0.438697	0.699355	0.953	4741	tags=33%, list=15%, signal=38%
HALLMARK_DNA_REPAIR	149	0.255888	0.986326	0.45935	0.723629	0.964	4339	tags=29%, list=14%, signal=33%
HALLMARK_PROTEIN_SECRETION	95	0.290443	0.939922	0.50625	0.754712	0.978	6065	tags=37%, list=19%, signal=46%
HALLMARK_SPERMATOGENESIS	132	0.197732	0.856317	0.700627	0.856437	0.991	3725	tags=21%, list=12%, signal=24%
HALLMARK_UV_RESPONSE_UP	158	0.185842	0.734176	0.831597	1	0.998	4946	tags=26%, list=16%, signal=31%
HALLMARK_CHOLESTEROL_HOMEOSTASIS	74	0.200471	0.727821	0.792164	0.985154	0.998	3053	tags=15%, list=10%, signal=16%
HALLMARK_PEROXISOME	104	0.194069	0.722027	0.791985	0.938734	0.998	5497	tags=28%, list=18%, signal=34%
HALLMARK_ANDROGEN_RESPONSE	99	0.193826	0.710652	0.812261	0.906392	0.999	5499	tags=26%, list=18%, signal=32%
HALLMARK_ESTROGEN_RESPONSE_EARLY	198	0.151822	0.599009	0.926244	1	1	5543	tags=22%, list=18%, signal=26%
HALLMARK_REACTIVE_OXYGEN_SPECIES_PATHWAY	49	0.164687	0.523549	0.958661	1	1	2164	tags=14%, list=7%, signal=15%
HALLMARK_P53_PATHWAY	198	0.13729	0.519264	0.977901	0.980201	1	4960	tags=20%, list=16%, signal=24%
HALLMARK_EPITHELIAL_MESENCHYMAL_TRANSITION	199	0.100411	0.291432	0.998198	0.998465	1	4841	tags=16%, list=15%, signal=18%
HALLMARK_APICAL_SURFACE	44	0.231675	0.627478	0.927318	0.809524	0.895	4498	tags=25%, list=14%, signal=29%
HALLMARK_APOPTOSIS	160	0.191492	0.546744	0.883544	0.876482	0.911	4497	tags=19%, list=14%, signal=22%
HALLMARK_REACTIVE_OXYGEN_SPECIES_PATHWAY	49	0.226872	0.538685	0.892183	0.851415	0.911	5102	tags=27%, list=16%, signal=31%
HALLMARK_PI3K_AKT_MTOR_SIGNALING	103	0.164394	0.451112	0.950685	0.914955	0.927	4226	tags=17%, list=13%, signal=20%

## Sheet: S9
Supplemental Table S9: GSEA analysis of cancer hallmark signatures in responders
NAME	SIZE	ES	NES	P-Value	FDR q-Value	FWER P-Value	RANK AT MAX	LEADING EDGE
HALLMARK_MITOTIC_SPINDLE	197	-0.379673	-1.56248	0.0195312	1	0.433	6677	tags=33%, list=21%, signal=42%
HALLMARK_UV_RESPONSE_DN	144	-0.350289	-1.34639	0.152577	1	0.683	7727	tags=35%, list=25%, signal=47%
HALLMARK_MYOGENESIS	197	-0.336739	-1.29286	0.163717	1	0.722	9125	tags=38%, list=29%, signal=53%
HALLMARK_IL6_JAK_STAT3_SIGNALING	86	-0.400016	-1.22688	0.307203	1	0.777	8617	tags=38%, list=28%, signal=53%
HALLMARK_HEME_METABOLISM	198	-0.259299	-1.13602	0.28937	1	0.835	10460	tags=34%, list=33%, signal=51%
HALLMARK_WNT_BETA_CATENIN_SIGNALING	42	-0.349967	-1.13541	0.326797	1	0.837	10176	tags=48%, list=33%, signal=71%
HALLMARK_HEDGEHOG_SIGNALING	36	-0.34362	-1.10089	0.349241	1	0.86	12055	tags=47%, list=39%, signal=77%
HALLMARK_INFLAMMATORY_RESPONSE	199	-0.327283	-1.0672	0.398249	1	0.879	13016	tags=50%, list=42%, signal=86%
HALLMARK_KRAS_SIGNALING_DN	196	-0.227366	-1.03359	0.372832	1	0.897	7243	tags=23%, list=23%, signal=30%
HALLMARK_COMPLEMENT	197	-0.256695	-1.00637	0.439825	1	0.906	9778	tags=31%, list=31%, signal=45%
HALLMARK_INTERFERON_GAMMA_RESPONSE	198	-0.345975	-0.997893	0.489224	0.96157	0.909	13401	tags=51%, list=43%, signal=88%
HALLMARK_APICAL_JUNCTION	198	-0.23711	-0.937425	0.524138	1	0.93	10944	tags=34%, list=35%, signal=52%
HALLMARK_BILE_ACID_METABOLISM	112	-0.228249	-0.904237	0.553812	1	0.94	9491	tags=28%, list=30%, signal=40%
HALLMARK_COAGULATION	135	-0.228146	-0.903363	0.575904	0.946609	0.94	11297	tags=36%, list=36%, signal=57%
HALLMARK_TNFA_SIGNALING_VIA_NFKB	197	-0.29752	-0.863529	0.582809	0.966533	0.949	14665	tags=50%, list=47%, signal=94%
HALLMARK_KRAS_SIGNALING_UP	196	-0.209959	-0.858249	0.635071	0.918619	0.951	11215	tags=36%, list=36%, signal=55%
HALLMARK_NOTCH_SIGNALING	32	-0.250918	-0.855689	0.655378	0.86892	0.953	10879	tags=41%, list=35%, signal=62%
HALLMARK_ALLOGRAFT_REJECTION	196	-0.275953	-0.853829	0.563291	0.823937	0.953	10449	tags=38%, list=33%, signal=57%
HALLMARK_IL2_STAT5_SIGNALING	198	-0.217461	-0.818472	0.640553	0.83967	0.958	9280	tags=31%, list=30%, signal=44%
HALLMARK_APICAL_SURFACE	44	-0.206137	-0.812599	0.756039	0.807054	0.958	7362	tags=23%, list=24%, signal=30%
HALLMARK_INTERFERON_ALPHA_RESPONSE	96	-0.287141	-0.780043	0.650628	0.824571	0.965	13624	tags=49%, list=44%, signal=87%
HALLMARK_PI3K_AKT_MTOR_SIGNALING	104	-0.193644	-0.752043	0.755061	0.830687	0.967	8552	tags=25%, list=27%, signal=34%
HALLMARK_TGF_BETA_SIGNALING	54	-0.229233	-0.750009	0.719588	0.797263	0.967	11263	tags=30%, list=36%, signal=46%
HALLMARK_PANCREAS_BETA_CELLS	40	-0.223589	-0.739436	0.817284	0.778711	0.967	6891	tags=30%, list=22%, signal=38%
HALLMARK_HYPOXIA	200	-0.176773	-0.65036	0.838013	0.867838	0.979	8278	tags=21%, list=26%, signal=28%
HALLMARK_APOPTOSIS	160	-0.160708	-0.610851	0.929638	0.87959	0.986	7205	tags=18%, list=23%, signal=23%
HALLMARK_ANGIOGENESIS	36	-0.214252	-0.584182	0.852321	0.870845	0.986	16839	tags=72%, list=54%, signal=156%

## Sheet: S10
Supplemental Table S10: Somatic mutations in NAV3 and predicted influence on protein function
Patient ID	Chromosome	Start Position	End Position	Reference Allele	Tumor Seq Allele	VariantType	Mutation Type	Exon	Nucleotide Change	AA Change	Mutation Details	SIFT Output	PolyPhen Output	Condel	Existing Variation	dbscSNV Ada Score	dbscSNV RF Score
Patient 3	chr12	78362415	78362415	C	T	SNP	Nonsense_Mutation	exon5	c.C604T	p.R202X	NAV3:NM_001024383:exon5:c.C604T:p.R202X,NAV3:NM_014903:exon5:c.C604T:p.R202X	-	-	-	rs1480204948,COSV57080262,COSV57106346
Patient 15	chr12	78522539	78522539	G	A	SNP	Missense_Mutation	exon18	c.G4334A	p.R1445H	NAV3:NM_001024383:exon18:c.G4334A:p.R1445H,NAV3:NM_014903:exon18:c.G4334A:p.R1445H	tolerated(0.28)	probably_damaging(0.998)	deleterious(0.506)	rs768831417
Patient 26	chr12	78592451	78592451	T	A	SNP	Missense_Mutation	exon35	c.T6513A	p.N2171K	NAV3:NM_014903:exon35:c.T6447A:p.N2149K,NAV3:NM_001024383:exon36:c.T6513A:p.N2171K	deleterious(0)	probably_damaging(0.999)	deleterious(0.935)	-
Patient 32	chr12	78604235	78604235	G	A	SNP	Missense_Mutation	exon39	c.G7096A	p.D2366N	NAV3:NM_014903:exon39:c.G7030A:p.D2344N,NAV3:NM_001024383:exon40:c.G7096A:p.D2366N	deleterious(0)	probably_damaging(0.993)	deleterious(0.895)	rs766637082,COSV57072934
Patient 36	chr12	78570979	78570979	C	G	SNP	Nonsense_Mutation	exon27	c.C5183G	p.S1728X	NAV3:NM_001024383:exon27:c.C5183G:p.S1728X,NAV3:NM_014903:exon27:c.C5183G:p.S1728X	-	-	-	COSV57077141
Patient 50	chr12	78360019	78360019	T	G	SNP	Missense_Mutation	exon4	c.T425G	p.V142G	NAV3:NM_001024383:exon4:c.T425G:p.V142G,NAV3:NM_014903:exon4:c.T425G:p.V142G	deleterious(0)	probably_damaging(0.962)	deleterious(0.850)	deleterious(0)
Patient 23	chr12	78531146	78531146	G	T	SNP	Splice_Donor_Variant	NA	c.4630+1G>T	NA	NAV3:NM_014903:exon19:c.4630+1G>T,NAV3:NM_001024383:exon19:c.4630+1G>T	-	-	-	COSV57090334	0.999989	0.934
Patient 35	chr12	78400850	78400850	A	C	SNP	Missense_Mutation	exon8	c.A1532C	p.K511T	NAV3:NM_001024383:exon8:c.A1532C:p.K511T,NAV3:NM_014903:exon8:c.A1532C:p.K511T	deleterious(0)	probably_damaging(0.991)	deleterious(0.889)	-

[truncated: 4 more sheets: S11, S12, S13, S14]
